# Supplementary material for: The semaphorin 3A/neuropilin-1 pathway promotes clonogenic growth of glioblastoma via activation of TGF-β signaling
Source: JCI Insight. 2023 Nov 8;8(21):e167049. doi: 10.1172/jci.insight.167049 (PMC10721275; doi:10.1172/jci.insight.167049)
Supplement: Supporting data values [file jciinsight-8-167049-s045.xlsx]

## Sheet: Fig1B
	131	827	22	NPC1	NPC2			131	827	22	NPC1	NPC2
SEMA3A	6252.53	2715.2	7266.56	828.65	525.35		NRP1	3016.62	1725.02	2927.55	2073.85	2228.79
	5295.81	2328.96	9133.76	827.65	641.66			2471.72	2728.25	3330.25	2157.12	2329.13
	1955.4	2575.23	9179.37	634.18	988.21			1929.69	2621.71	3909.85	1656.26	2569.03

## Sheet: Fig2C
	131				NPC
	NT		NRP1 shRNA		NT		NRP1 shRNA
	No treat	Sema3A	No treat	Sema3A	No treat	Sema3A	No treat	Sema3A
	1.01	1.814	0.407	0.521	1.01	0.814	0.907	1.121
	0.991667	1.54	0.505	0.495	0.91667	1.14	0.855	0.895
	0.823	1.532	0.497	0.402	0.823	0.932	1.097	0.972
	1.213	1.682	0.512	0.572	1.03	1.182	0.812	0.872

## Sheet: Fig 3C
	131		559
	No treat	Sema3A	No treat	Sema3A
	1.5	81.4	4.7	65.21
	1	74.5	1.5	74.5
	2	85	1.7	84.2
	2.1	68.2	0.512	72
	1	92	1.2	61.7

## Sheet: Fig 3E
	131		559		387		47
	No treat	Sema3A	No treat	Sema3A	No treat	Sema3A	No treat	Sema3A
	1.1	3.27	0.87	3.1	0.97	3.27	1.21	2.75
	0.79	2.87	1.1	2.95	1.12	2.95	0.85	2.99
	0.93	3.3	1.07	2.74	0.88	3.54	0.92	2.87

## Sheet: Fig 3G
	NT		NRP1 shRNA
	No treat	Sema3A	No treat	Sema3A
	31.01	45.814	14.07	13.5
	27.5	40.54	10.505	15
	22.37	47.532	20.4	14
	33.9	41.2	15.2	17.7

## Sheet: Fig 4B
	ID1				ID3				LIF
	NT		NRP1 shRNA		NT		NRP1 shRNA		NT		NRP1 shRNA
	No treat	Sema3A	No treat	Sema3A	No treat	Sema3A	No treat	Sema3A	No treat	Sema3A	No treat	Sema3A
	1.01	2.814	0.207	0.174	1.01	2.814	0.207	0.174	0.97	3.814	0.309	0.114
	0.896	2.74	0.193	0.214	0.896	2.74	0.193	0.214	0.896	3.14	0.293	0.214
	0.873	3.532	0.197	0.272	0.873	3.532	0.197	0.272	0.873	3.432	0.174	0.193
	1.213	3.12	0.212	0.197	1.213	3.12	0.212	0.197	1.113	3.62	0.382	0.182

## Sheet: Fig 4C ID1
	ID1
	131		559		83		387		NPC		NPC2
	No treat	Sema3A	No treat	Sema3A	No treat	Sema3A	No treat	Sema3A	No treat	Sema3A	No treat	Sema3A
	1.12	2.74	0.87	4.673	1.03	1.542	0.972	3.92	1.07	0.762	1.142	0.673
	0.892	2.99	1.1	5.21	0.997	1.37	1.05	4.62	0.942	0.55	0.997	0.75
	0.97	2.53	1.07	3.98	0.93	1.69	0.94	4.92	0.973	0.647	1.06	0.78

## Sheet: Fig4C ID3
	ID3
	131		559		83		387		NPC		NPC2
	No treat	Sema3A	No treat	Sema3A	No treat	Sema3A	No treat	Sema3A	No treat	Sema3A	No treat	Sema3A
	1.02	3.17	0.987	3.673	1.23	2.42	0.972	1.42	1.17	0.247	1.03	0.773
	0.99	2.89	1.13	4.12	0.987	2.154	1.15	2.12	0.92	0.195	0.96	0.85
	0.97	2.73	1.11	3.87	0.95	2.29	0.964	1.52	0.897	0.235	1.03	0.68

## Sheet: Fig 4C LIF
	LIF
	131		559		83		387		NPC		NPC2
	No treat	Sema3A	No treat	Sema3A	No treat	Sema3A	No treat	Sema3A	No treat	Sema3A	No treat	Sema3A
	0.92	2.243	0.93	2.374	1.03	2.94	0.872	4.327	1.05	0.947	1.03	0.873
	1.09	2.592	1.13	3.17	0.887	1.854	1.25	3.512	0.97	0.784	0.99	0.95
	0.97	2.73	1.01	2.73	0.95	2.29	0.764	4.159	0.964	0.835	1.03	0.758

## Sheet: Fig 5B
	NT		TGFβR1 shRNA
	No treat	Sema3A	No treat	Sema3A
	21.5	42.7	11.4	15.1
	22.7	35.4	10.5	19.95
	15.3	30.7	14.7	12.4
	11.7	27.4	19.7	10.7
	25.4	39.4	10.9	17.3

[truncated: 4 more sheets: Fig 5C, Fig 6D, Fig S2F, Fig S3B]
